# Supplementary material for: Fatal Feline Leukemia Virus-Associated Enteritis in a Wild Eurasian Lynx (Lynx lynx) in Germany
Source: Biology (Basel). 2024 Nov 30;13(12):997. doi: 10.3390/biology13120997 (PMC11727347; doi:10.3390/biology13120997)
Supplement: Supplementary file 1 [file biology-13-00997-s001.zip]

Archive with 1 entries (1 files):
- biology-3306167-supplementary.pdf
